# Supplementary material for: Effect of Surfactants on the Binding Properties of a Molecularly Imprinted Polymer
Source: Polymers (Basel). 2022 Nov 30;14(23):5210. doi: 10.3390/polym14235210 (PMC9741244; doi:10.3390/polym14235210)
Supplement: Supplementary file 1 [file polymers-14-05210-s001.zip]

Archive with 1 entries (1 files):
- polymers-2036133-supplementary.pdf
